# Supplementary material for: Identification and Verification of Feature Biomarkers Associated With Immune Cells in Dilated Cardiomyopathy by Bioinformatics Analysis
Source: Front Genet. 2022 May 12;13:874544. doi: 10.3389/fgene.2022.874544 (PMC9133742; doi:10.3389/fgene.2022.874544)
Supplement: Supplementary file 1 [file Table2.XLSX]

## Sheet: Sheet1
Merged dataset
symbol	logFC	AveExpr	t	P.Value	adj.P.Val	B	probe_id	ENTREZID
STAT3	-0.600112	11.0752	-6.22616	3.72064e-08	6.1556e-06	8.5571	208991_at	6774
IL6	-1.32999	6.02214	-4.54961	2.35677e-05	0.000773149	2.42981	205207_at	3569
PIK3R1	0.981301	10.3913	7.40323	3.05644e-10	1.92081e-07	13.1424	212239_at	5295
CCL2	-3.69846	8.58584	-10.0624	5.72432e-15	6.32011e-11	23.5028	216598_s_at	6347
CCL5	1.67207	4.78943	4.76866	1.05869e-05	0.000424993	3.18509	1405_i_at	6352
ESR1	0.734071	6.20601	4.9262	5.89667e-06	0.000272389	3.73865	205225_at	2099
TLR2	-0.59434	6.87925	-3.52957	0.000762898	0.0102234	-0.817765	204924_at	7097
IL17A	-0.624438	5.06607	-2.92616	0.00469872	0.0387203	-2.47696	208402_at	3605
BUB1B	-0.678681	5.0614	-3.00453	0.00375395	0.032761	-2.27436	203755_at	701
MYC	-0.801714	8.31961	-4.38321	4.28001e-05	0.0011921	1.86816	202431_s_at	4609
GSE5406
symbol	logFC	AveExpr	t	P.Value	adj.P.Val	B	probe_id	ENTREZID
STAT3	-0.654193	9.10311	-5.86662	5.35517e-08	3.85321e-06	8.10905	208991_at	6774
IL6	-0.331777	4.9354	-2.81984	0.00575661	0.0411004	-2.75898	205207_at	3569
PIK3R1	0.115794	7.5651	0.71319	0.477329	0.732882	-6.2946	212239_at	5295
CCL2	-0.929902	7.26277	-4.00025	0.000118822	0.00207826	0.804021	216598_s_at	6347
CCL5	0.247342	4.73604	3.6863	0.000363878	0.00492905	-0.237644	1405_i_at	6352
ESR1	0.238406	4.82549	3.87621	0.00018621	0.00289352	0.384908	205225_at	2099
TLR2	-0.231778	5.41944	-3.43818	0.000844143	0.0095289	-1.01471	204924_at	7097
IL17A	0.0067032	4.41667	0.174757	0.861611	0.945951	-6.53044	208402_at	3605
BUB1B	-0.00212792	3.92487	-0.0718367	0.94287	0.978574	-6.543	203755_at	701
MYC	-0.797885	6.64019	-5.55353	2.16949e-07	1.2524e-05	6.77204	202431_s_at	4609
GSE57338
symbol	logFC	AveExpr	t	P.Value	adj.P.Val	B	probe_id	ENTREZID
STAT3	-0.625499	10.4986	-12.308	8.16277e-27	2.89145e-24	50.2409	8015607	6774
IL6	-0.245258	4.37962	-2.06542	0.0400583	0.0965787	-4.93486	8131803	3569
PIK3R1	0.158135	10.5865	3.16295	0.00178289	0.00677914	-2.16493	8105778	5295
CCL2	-0.966441	8.50845	-6.34063	1.2873e-09	1.69353e-08	11.3494	8006433	6347
CCL5	0.689717	5.39699	9.08035	6.43106e-17	3.22493e-15	27.8057	8014316	6352
ESR1	0.0891235	4.00812	3.24092	0.00137683	0.00541382	-1.92721	8122840	2099
TLR2	-0.720784	5.2633	-8.82519	3.49653e-16	1.485e-14	26.1423	8097903	7097
IL17A	-0.0291266	4.74247	-0.926352	0.355281	0.513245	-6.61397	8120210	3605
BUB1B	-	-	-	-	-	-	-	-
MYC	-0.656918	6.71117	-6.77598	1.12261e-10	1.79795e-09	13.7255	8148317	4609
No probe could be annotated to BUB1B in GSE57338
