# Supplementary material for: Identification and Verification of Feature Biomarkers Associated With Immune Cells in Dilated Cardiomyopathy by Bioinformatics Analysis
Source: Front Genet. 2022 May 12;13:874544. doi: 10.3389/fgene.2022.874544 (PMC9133742; doi:10.3389/fgene.2022.874544)
Supplement: Supplementary file 4 [file Table1.XLSX]

## Sheet: sva
up	down
NPPA	CCL2
BMP4	DDX39A
OMD	ATP1A1
ADIPOQ	S1PR3
TNMD	SERPINA3
MFAP4	TUBA1C
SLC16A9	SEC61A1
SCN2B	TUBB6
PRELP	PLP2
CFH	TUBB4B
MME	MYH6
CCL5	SPPL2A
RERGL	AKIRIN1
FAXDC2	HMOX2
USP9Y	C4orf54
CA3	ATP1B3
IGLC1	PPP1R14B
SMOC2	TUBB
SFRP4	HNRNPAB
C14orf132	SELENOS
OGN	E2F8
JCHAIN	LDHA
C1QTNF7	KLHDC8B
NECAB1	RAMP1
FREM1	MAP2K1
FNDC1	FADS3
C11orf65	FCN3
PCDH19	TMEM165
FRZB	SEMA4B
ASPN	ETNPPL
PLIN1	ANKRD13A
HAPLN1	CDC42EP3
OGDHL	MID1IP1
LTBP2	PLEKHO1
PCSK5	CCL11
NDC80	STAT3
C16orf89	SLC39A7
ZNF208	CNN1
PENK	PNP
P2RY13	LARP6
NUP62CL	UGCG
RBM43	SERPINB1
LTC4S	VMP1
TSPAN8	NSG1
ZNF827	S100A3
CHRDL1	ATF4
PLEKHH2	TMEM220
SPATA18	TMSB4Y
CRISPLD1	CD14
MNS1	P2RX5
CYS1	SOCS3
TSC22D3	LMCD1
CENPA	NAMPT
NAP1L3	TNFRSF1A
FMO3	KPNA2
FAM161A	APOBEC2
SEZ6L	SAT1
C1QTNF2	TUBB2A
SLC24A3	ENO1
IRF6	SELE
RBP4	C1QTNF1
ARRDC3	MICALL1
SCN3A	SLCO5A1
MMRN1	TEAD4
CNTN4	KLHL25
PLXNC1	ZNF865
KCNA5	SPATA2L
CYBRD1	FCGBP
SEC14L1P1	NME1
CEP126	MAP3K20
LOC100996419	BARD1
DPH6-DT	LOC114224
NRK	SETDB2
PTGDR2	TOGARAM2
XG	TMEM158
PHLDA1	DPP3
ZNF780B	SLC25A19
PODN	MYOT
STAT4	GNPNAT1
GDF10	ABRA
MYOC	GPR4
GPR34	VTI1A
FBLN2	PDPN
CCDC191	SLC2A3
CFAP61	NFKB2
PDCD4	ZDHHC9
PDK4	PLIN2
COL8A1	ICAM1
CD69	MEF2D
C10orf71-AS1	IQCG
ZNF704	SLC8A1-AS1
MSS51	RNASE2
ENAM	FLNC
MCM4	LPCAT3
ARIH2OS	ZNF598
USP3-AS1	KLHL41
AK5	ZNF431
TNNT1	TRABD
MAMDC2	TNFAIP6
RNASE6	NGLY1
IFI44L	IL17RB
HCG4	OSBPL10
ZBED8	IKBIP
TBX5-AS1	CENPV
ABHD11	TRIM47
ANKRD29	OCIAD2
MTURN	VASN
ZNF678	ADGRE5
EPHX2	ITPKA
PRMT7	FOSL1
DSC1	LOC100506606
LINC01354	FCGR1B
DDIT4	SNRPB
FOXO1	G0S2
FBXL2	PDLIM4
COL4A4	CDC7
COL14A1	ALKBH3
CTTNBP2	GFPT2
THBS4	SLC5A6
HS3ST3A1	HAUS2
SLITRK4	ADAMTS1
LUM	CCDC91
SEC16B	SLC22A4
FIBIN	YKT6
C10orf71	IL6
SUSD5	ND6
CXCR4	SLC26A2
SCN7A	P2RY2
TRDN-AS1	MRGPRF
ZNF334	TIMP1
ST8SIA5	TSHR
FBXL22	PCSK1
TMEM200A	S100A9
HTR2B	UHRF1
ZNF441	TP53I11
CYP46A1	RARRES1
CLIC3	LINC00260
MFSD4A	PCDHGA8
N6AMT1	SEMG1
LINC02502	SAFB2
GS1-124K5.4	CHRDL2
HBD	KCNK3
HBD	MYC
LRRC34	PMM2
GPAM	ZNF579
MEOX2	CREM
ABCD2	FAM167B
BMX	MYSM1
METTL7A	LDHC
PIK3R1	BYSL
TTC9	EWSAT1
SCUBE2	SBF1
IL17D	IER3
IGSF10	CDCA2
ZNF571-AS1	DGKD
FMOD	ATP13A2
SLC25A21-AS1	CEACAM19
APOA1	MAPK8IP3
MIRLET7D	SH3BGRL3
FAP	THBD
TM7SF2	PYCR1
CD2	TOR1A
PRRT2	KLHL40
LMOD1	ADAMTS9
ZMAT1	A4GALT
BMP6	S100A8
CDK5	XRCC4
NEGR1	ZBTB42
LPP-AS2	MTFP1
LRRK2	CLCF1
LOC100130992	RAVER1
ADAMTS5	PAFAH1B2
ECM2	SPHK1
SHISA2	ADAMTSL5
CCDC102B	SERPINA1
APLP1	THBS1
IL7R	PTX3
HCG11	SH3BP2
NTNG2	RRAD
LOC101929622	MAP3K9
ZNF300P1	PES1
EFCAB13	LTF
COMP	NUDT4
ZNF442	LTB4R
FAM216B	SLCO4A1
MATN2	FAM20C
DHTKD1	XIRP1
RHNO1	PLAU
MDK	DNAJA4
DKK2	KANK2
C4orf36	TRNAU1AP
DNAJC13	MIIP
A2M-AS1	TNFRSF11B
ZNF658	MYH16
SPINK4	C5AR1
C12orf75	CCR1
CCDC3	LINC00312
ZNF575	ASRGL1
GUSBP11	PAOX
MDH1B	BSDC1
MIR100HG	TRPM5
CCDC80	GNMT
CFAP69	RBM6
FAM167A-AS1	METTL7B
SOCS4	SLC30A4
ENPP5	ZNF710
CARD16	RHBDF2
PSMG3-AS1	SMTNL2
GAB3	CENPN
SLC6A1	TKT
RASL11B	SLC7A5
FGF1	AKR1C2
KCNN3	C1orf105
ABCA6	EVX1
BBS10	LINC00408
ASPA	SLC4A2
IGFBP3	RAD9B
GNG8	BHLHE40
GPR171	PRX
TPT1-AS1	CRYAA
BISPR	KCNH4
GLT8D2	RPLP2
FBXO40	LOC100507516
TRIM52-AS1	XIRP2
SLC25A27	SLC25A25
THAP9	ITGA5
CPT2	PIGG
P2RY14	CHAC2
PABPC5	CAMKMT
TRMT5	MARCKSL1
VAPB	ITGA3
CRHBP	GTSE1
RANBP3L	PLA2G2A
BRCA1	SLMAP
RGS7BP	GGT7
IDI2-AS1	MAFF
PGM5-AS1	ASAP1-IT1
CD3D	N4BP2L2
ZNF630	ARL4A
INTU	NGFR
TMEM71	INTS5
ALDH1A1	LAD1
WDR48	EPB41L4A-DT
SOCS2-AS1	FAAH
DHX57	MIDN
HSPA2	TUBB2B
KLRB1	NR4A1
SYNPO2L	TLR2
FAM133A	SLC37A4
SPRR2C	GNB3
FMO2	SLC2A6
CXCR2	NR4A2
LOC339803	PCCB
BMP2	MELK
CCDC34	MOG
CRYM	SH3GL1
HMGN2	RELB
LSMEM2	APOH
TTTY15	MCEMP1
C11orf80	FOXD1
PAPLN	LIPG
TAF1A-AS1	RDH10
STK33	CPS1-IT1
RALYL	APOL2
GTF3C5	KDM4C
TAF1C	TLCD1
MYRIP	CBX2
LOC100506083	LOC400541
FBLN1	KCNQ1-AS1
ANGPTL7	TRPV4
MRPS25	TAPT1
DBT	TMEM190
FCHO2	KLHL17
TRIL	LOC728196
ZNF529-AS1	CEBPE
KCNIP2-AS1	DOHH
CHKB-DT	PLPP2
ABCG2	ITFG2
PLEKHB1	LOC145474
TXLNB	NOL6
CLTRN	LCN6
PLPPR4	HSD3B7
ZNF471	NDUFS4
LOC286437	TMEM250
RHOBTB1	CPA5
DPT	LINC00673
LRRC17	KLRG2
C5orf46	ADAM32
KLRD1	FBXO24
SPEF2	HCN4
LDOC1	TNR
ZBTB16	ALDH16A1
TTTY11	TREML1
CCDC113	GRB14
LOC646588	CDKN2D
ARFGEF3	RIT2
TMEM44-AS1	SEMA3F
TMEM209	PCDHB19P
RABGAP1L	TMEM143
MMP28	ZFP57
SEMA4D	FAM99B
EPHA3	ZHX2
FHL5	LRRC14
FAM13C	PAX8-AS1
ZNF436-AS1	LDLR
C4orf46	GPSM2
ZNF204P	HS6ST1
HOXB-AS1	TRIM25
NFASC	HINFP
ZNF582-AS1	TAOK1
CPA3	TEX29
SNCA	MACF1
ZNF818P	STRN
ZNF91	ST7-AS2
PDE1A	SMG1P5
CASR	LIF
TMEM140	CH25H
SLC22A9	NR2F6
GABRB1	ZNF81
ISLR	TFRC
RLN2	UBXN6
ATXN7L1	ELF3
BEX1	IL1RL1
ZNF763	PCDH9
FZD7	MEDAG
EHHADH	STEAP3
SLC26A4	SPATA13
LOX	HUNK
USP51	OVOL3
IQGAP2	PLEC
HTRA1	IL36B
COL22A1	RRP12
SSMEM1	IQUB
OLFM1	GPR87
RXRG	HIC1
ZNF501	LOC283335
PTPRN2	LINC02119
SYCE1	LINC02011
SMIM27	MYL7
EIF2S3	RHOC
GSEC	CAMSAP3
BCL11B	TACR1
DGAT2	GALR2
CPE	BUB1B
LINC00968	TRDN
ARHGEF7-AS2	NEXN-AS1
GABPA	CCL8
THAP6	CHPF2
SLC40A1	ANGPT2
PTPRR	LINC00473
TMEM182	CDS1
KATNAL1	IL4
NACA2	TBC1D2
CES1	RNF141
MESP1	IZUMO1
ANGPTL1	C10orf67
NLRC3	TNC
UGT2B17	HAS1
CLK4	IL17A
RAPSN	FBXO41
YPEL1	JUNB
HSD17B11	SMARCA1
LOC152048	LOC100130370
PACRG	LINC00887
PABPC4L	CYP4Z1
HAR1A	SND1-IT1
TMEM254	SAMSN1
BTN3A1	ULBP2
SRSF6	ZNF276
ZNF345	SPATS2
SOCS2	EMILIN1
GK2	TREM1
SDSL	CAB39L
ESR1	DYDC2
LOC100287896	SPC24
ZNF594	CEMIP2
MGARP	SERPINH1
COPZ2	PHKG2
THNSL1	CLEC5A
KCNS1	TMEM70
GK	HCP5B
CCDC146	EDN2
FIRRE	MIA3
ZNF780A	DACH2
LOC100287015	RPS6KB2
PCDHB5
PLEKHA6
WDR31
IRAK1BP1
DOK6
PLSCR4
KLHDC9
NME3
SHC4
LOH12CR2
PAN3-AS1
NKAIN4
HERC5
PAX9
ZNF233
HLF
EXOSC3
ZNF257
HMCN1
TNNI3K
KIF17
LMOD2
MLLT3
CTDSPL
RP1
IFT80
KIT
LINC00663
PDZRN3-AS1
HHIP-AS1
GZMH
KIR2DL3
PTPDC1
LOC100506725
ZFP37
AEBP1
SLC2A12
BAALC-AS2
EEA1
KIR2DS1
ZNF675
CCDC68
NHLRC3
RGCC
CTF1
KRT2
MXRA8
ZMYND12
FXYD4
PPDPF
ZNF461
IGFBP5
PTGDR
MAP6
IDS
SOWAHA
LINC01278
ARHGAP32
MPHOSPH9
HMGB2
ZNF24
CCR8
APCDD1
CCND1
XRN1
RASSF4
G2E3
CASTOR1
CRY2
PCOLCE2
C6
SULF1
CYP4B1
TRIM29
NOX4
OMA1
ZNF84
FBLN5
TMEM100
ENOX1
THAP10
ZEB1
EIF5A2
SPATA6
CCL21
SLC24A1
RNASE4
SCN4B
CCL24
LOC100289230
OLFML1
CDHR3
NPC1L1
EBF1
ITGA8
CDO1
PLCB1
SERPINI1
NUDT11
LTBP3
MAP2
LPIN1
DIRAS3
SH3TC2
FAM161B
ACOT4
RPS10P7
BCDIN3D-AS1
ZNF268
QPCT
PLD1
LOC257396
SRBD1
NLRX1
PLCB4
PROS1
SMAP2
RPP30
LINC00965
LY75
IPO8
ZNF404
IMMP1L
ZNF3
GHR
NAP1L2
TXNDC16
VSTM4
LOC389765
SMARCA2
CACNA2D1
IQCH-AS1
OSER1-DT
AZIN1
PTPN3
KLHL13
TSPAN7
MEST
NT5E
UNC80
NAAA
NAPEPLD
ZNF540
TPTEP1
ANKRD36
SFRP1
SLC16A4
BAIAP2
ROBO3
ADGRB1
HHLA3
MBD3L2
GZMA
RAPGEF4
ANOS1
CCDC141
KCNJ1
SNRK
DHFR2
DNMT3B
LOC101928505
FUT4
NAP1L5
POMK
DHRS11
LSP1
ZNF596
GPC3
ADH1B
TET1
TNFRSF10B
ZNF83
SP4
PIWIL4
PDGFD
UBE4B
HOMER2
NCBP1
ULK2
COL4A5
HELQ
MFAP5
MSC-AS1
SENP8
EFHC1
TXNIP
ODC1
DUSP19
TM6SF1
CPM
MOXD1
PTPN21
NME5
TTC14
ANKRD36B
RORA
SCAMP1-AS1
LOC100506388
LMO3
PRTFDC1
SNCAIP
VSNL1
NPR3
LOC101928487
TUBE1
CCDC121
CDKN1B
SELENOP
HSD17B8
STAMBPL1
SESN1
WNT7A
PI16
BUB3
ALDH5A1
ANKRD44
NFE2L1
DDO
SRRM5
AGTR1
ATP6V1G2
CTSK
C9orf85
CTSO
PNMA8A
CSF1R
EPB41L2
NAV2-AS2
MINCR
PTPN20
LIAS
LAMTOR5-AS1
NPTXR
F3
C17orf97
FAT2

## Sheet: RRA_1.5
up	down
NPPA	C4orf54
OMD	CCL2
MFAP4	SERPINA3
BMP4	RARRES1
PRELP	IL17RB
FRZB	SELE
PCDH19	ETNPPL
CFH	ZFP57
SLC16A9	VMP1
TNMD	TMEM158
TNNI1	IL6
MME	MYH6
FAXDC2	PLA2G2A
C11orf65	FCGR1B
PENK	SETDB2
JCHAIN	CHI3L1
OGDHL	CENPV
C1QTNF7	IQCG
RBM43	FCGBP
RERGL	LINC00260
PDK4	BHLHE40
SFRP4	ZNF865
SMOC2	PCDHGA8
SCN3A	LTF
OGN	CCL11
EIF1AY	RDH10
PLIN1	XIST
FBLN2	FOSL1
CRISPLD1	S100A3
FREM1	PTX3
CHRDL1	DHRS7C
SPATA18	SEMA4B
MTURN	PLPP2
FNDC1	CHAC2
RPS4Y1	MELK
THBS4	CDC7
NECAB1	SOCS3
COL8A1	CDCA2
LTBP2	CENPN
FAM161A	PNP
IFI44L	CNN1
USP9Y	TAPT1
TSPAN8	TMSB4Y
ARIH2OS	KDM4C
CA3	PPP1R14B
P2RY13	LMCD1
PCSK5	NUDT4
ZNF678	CHMP4B
SCN2B	SERPINA1
WDR18	XRCC4
PHLDA1	PCSK1
LOC100996419	FCN3
SEZ6L	NGLY1
RNASE6	FAM167B
TSC22D3	SLC8A1-AS1
TTTY14	ERFE
MNS1	SERPINB1
IRF6	SLC2A6
LTC4S	CCL8
DDIT4	MYOT
NRK	SEMG1
ARRDC3	LIPG
NDC80	PDLIM4
NAP1L3	UGCG
KDM5D	ATP1B3
PLXNC1	SLC22A4
PODN	NAMPT
C10orf71-AS1	KLHL25
XG	ZBTB42
CCL5	S100A8
COTL1	LIF
CYS1	SLC2A3
ZNF208	FOXD1
GS1-124K5.4	ADAMTS9
FOXO1	PLP2
NPPB	TUBB2B
CCDC14	LOC145474
USP3-AS1	SELENOO
GDF10
CNTN4
DGKE
HTR2B
C1QTNF2
C14orf132
GSN
ANKRD29
ABCA6
HCG11
TMEM200A
ADIPOQ
GPAM
ZBED8
ASPN
LRP6
C16orf89
SEC14L1P1
LSMEM2
PPFIA4
ZC3H12D
FBXO9
ARFGEF3
